# Supplementary material for: Analysis of the Tumor Immune Microenvironment (TIME) in Clear Cell Renal Cell Carcinoma (ccRCC) Reveals an M0 Macrophage-Enriched Subtype: An Exploration of Prognostic and Biological Characteristics of This Immune Phenotype
Source: Cancers (Basel). 2023 Nov 22;15(23):5530. doi: 10.3390/cancers15235530 (PMC10705373; doi:10.3390/cancers15235530)
Supplement: Supplementary file 1 [file cancers-15-05530-s001.zip]

Archive with 1 entries (1 files):
- cancers-2473203-supplementary.pdf
